# Supplementary material for: Phytoliths as an indicator of early modern humans plant gathering strategies, fire fuel and site occupation intensity during the Middle Stone Age at Pinnacle Point 5-6 (south coast, South Africa)
Source: PLoS One. 2018 Jun 4;13(6):e0198558. doi: 10.1371/journal.pone.0198558 (PMC5986156; doi:10.1371/journal.pone.0198558)
Supplement: S1 Table — Qtz, quartz. (XLSX) [file pone.0198558.s001.xlsx]

## Sheet: Sheet1
S1 Table. List of the one hundred eighty-three samples analyzed from the PP5-6 sequence giving sample location and description, and the main phytolith, relative number of phytoliths per gram of sediment (/g sed) and FT-IR results, Arg, aragonite, Cal, calcite, Cl, clay (b=burned), (nb=not burned), (b?= probably burnt), Dah, dahllite, Nit, nitrate salts. Qtz, quartz.
Sample Number	Stratigraphic Aggregate	Sample description	Phytoliths /g sed	FT-IR
418164	RBSR	Black layer	0	Cl (b?), Qtz, Dah
418165	RBSR	Yellowish Brown - geogenic	0	Qtz, Cl (traces)
418166	RBSR	Yellowish Brown - geogenic	0	Qtz, Cl (traces)
418167	RBSR	Greyish	0	Qtz, Cl
418168	RBSR	Yellowish Brown - geogenic	0	Qtz, Cl
418169	RBSR	Greyish	7,000	Qtz, Cl
418170	RBSR	Yellowish Brown - geogenic	0	Qtz, Cl (b?)
418171	RBSR	Black layer	7,000	Qtz, Cl
418173	RBSR	Yellowish Brown - geogenic	0	Qtz, Cl
418174	RBSR	Black layer	0	Cl, Qtz
418175	RBSR	Yellowish Brown - geogenic	0	Qtz, Cl, few Cal
418176	RBSR	Greyish light	0	Qtz, Cl
418177	RBSR	Yellowish Brown	0	Qtz, few Cl
418178	RBSR	Black layer	0	Qtz, Cl
418179	RBSR	Blackish brown	0	Cl, Qtz
418180	RBSR	Yellowish Brown	0	Qtz, Cl
110578	RBSR	Black light	22,000	Clay, Qtz, organic matter, some Cal
110579	RBSR	Yellowish Brown - geogenic	0	Qtz, Cl na (not altered)
110580	RBSR	Reddish	2,000	Cl na, few Qtz
110581	RBSR	Reddish	500	Cl, Qtz
110582	RBSR	Reddish	6,000	Cl, Qtz, Cal, some organic matter
110584	RBSR	Reddish	5,200	Cl, Qtz, some Cal, organic matter?
110585	RBSR	Yellowish Brown - geogenic	1,000	Cl, Qtz
110599	RBSR	-	0	Cl, Qtz
418152	BBCSR	Greyish	21,500	Cal, Cl, Qtz
418153	BBCSR	White layer	41,000	Cal, Cl (b), Qtz?, Dah
418154	BBCSR	dark	13,200	Cal, Cl (b?), Qtz, Dah?
418156	BBCSR	Yellowish Brown - geogenic	0	Qtz
162688	BBCSR	Yellowish Brown - geogenic	0	Qtz, Cl
162773	BBCSR	Yellow Light	0	?
162774	BBCSR	Yellow	0	Qtz, Cl (b)
602400	BAS	Black layer	316,400	Cl (nb), Qtz, Nit, traces Dah
602401	BAS	Black layer	576,500	Qtz, Cl (nb),Nit
602402	BAS	Black layer	26,000	Qtz, some Cl, Nit
630350	BAS	Black layer	66,400	Cal, Qtz, Cl (b), some Dah
162683	DBCS	Yellowish Brown - geogenic	0	Qtz, Cl
602415	OBS2	Black layer	113,900	Qtz, Cl (nb), Nit
418157	OBS2	General archaeological layer	13,500	Cl (b?), Qtz, Cal?, Dah?
418158	OBS2	Yellowish Brown - geogenic	0	Qtz, Cl (b?)
418159	OBS2	Yellowish Brown - geogenic	0	Qtz, Cl (few)
418160	OBS2	General archaeological layer	13,500	Cl, Qtz, Cal (traces)
418161	OBS2	Yellowish Brown - geogenic	0	Qtz, Cl (few), Cal (few)
418162	OBS2	General archaeological layer	0	Qtz, Cl
418163	OBS2	Yellowish Brown - geogenic	0	Qtz, Cl (few)
162682	SGS	Yellowish Brown - geogenic	12,600	?
630362	SGS	Black layer	9,500	Arg, Qtz, Cl (nb) Dah, some Nit
630364	SGS	Black layer	106,400	Cal, Cl (b), Qtz, some Dag
162473	OBS1	Greyish	22,400	Qtz, Cal, Cl
162474	OBS1	Black layer	0	Qtz, Cl, Cal
162475	OBS1	Red Layer	0	Qtz, Cl, Cal (traces)
356480	SADBS	Greyish brown light	33,200	Cal, Qtz, Cl some Dah, few Arg
356481	SADBS	White layer	166,600	Cal, few Cl and Qtz, Dah, Arg
356482	SADBS	Black layer	8,000	Cal, few Cl and Qtz, Dah
356483	SADBS	Greyish light	308,600	Cal, Qtz, Cl, some Dah
356484	SADBS	Black light	39,200	Cal, few Cl and Qtz, few Dah
46681	SADBS	Greyish light	30,300	Cal, Qtz, Cl, some Dah
46680	SADBS	Mixed layer	0	Cal, Qtz, Cl (b), Dah
356485	SADBS	Black layer	54,400	Cal, few Cl and Qtz, Dah, few Arg
356486	SADBS	Black layer	0	Cal, few Cl and Qtz, Dah
356488	SADBS	Blackish brown light	7,000	Cal, Qtz, Cl, some Dah
162684	SADBS	Geogenic	51,800	Cal, Cl (b?), Qtz, Dah
356489	SADBS	Whitish grey	15,300	Cal, few Cl and Qtz, few Dah, Arg?
356490	SADBS	Whitish grey	72,200	Cal (b), few Cl and Qtz, Dah
356492	SADBS	Whitish grey	68,500	Cal, Qtz, Cl, few Dah
356493	SADBS	Greyish brown light	26,100	Cal, Qtz, Cl, few Dah
356494	SADBS	White layer	45,800	Cal, few Cl and Qtz, Dah
162800	SADBS	White layer	0	Cal, Qtz, Cl (nb), Dah
162801	SADBS	Dark Grey	7,000	Cal, Qtz, Cl (b?)
630347	SADBS_Ins_DripLine	Black layer	112,800	Arg transforming to Cal, Qtz, some Cl, Nit
630361	SADBS_Ins_DripLine	Black layer	40,800	Cal, Qtz, Cl (nb), Dah
356495	ALBS	Brown - Orange	0	Qtz, Cl, Cal, Arg
356496	ALBS	Whitish grey	7,500	Qtz, Cal, Cl
357372	ALBS	Whitish grey	28,000	Cal, Qtz, Cl
357373	ALBS	Dark Grey	35,700	Cal, Qtz, Cl
357375	ALBS	White layer	237,700	Cal, Qtz, Cl, Dah
357376	ALBS	Brown grey	42,500	Cal, Qtz, Cl
357385	ALBS	Dark Grey	0	Cal, few Qtz and Cl
357377	ALBS	Orange Brown	0	Qtz, few Cl, few Cal, some Arg
357381	ALBS	Lightly Grey	35,900	Cal, Qtz, Cl (nb)
357378	ALBS	Yellowish Brown - geogenic	0	Qtz, few Cl
357382	ALBS	Yellowish Brown - geogenic	0	Qtz, Cl, Cal?, Arg
157212	ALBS	Black layer	0	Qtz, Cl, few Cal
157211	ALBS	Above Hearth	6,500	Qtz, Cl, few Cal
157213	ALBS	Red Layer	0	Qtz, Cl, few Cal
162490	ALBS	Black layer	0	Qtz, Cl, few Cal, some Arg?
162489	ALBS	White layer	0	Cal, Q, Cl
357379	ALBS	Greyish	0	Qtz, Cl, few Cal
357384	ALBS	Yellowish Brown - geogenic	8,100	Qtz, Cl, few Cal, Arg
162480	ALBS	Above Hearth	0	Qtz, Cl, few Cal, Arg
162482	ALBS	Outside Hearth	110,600	Cal, Qtz, Cl (nb)
630332	ALBS_Ins_DripLine	Black layer	255,000	Cal, Qtz, Cl (nb), Nit, few Dah
630328	LBSR	Black layer	59,500	Qtz, Cl (nb), Nit
157181	LBSR	Black layer	38,700	Cal, few Qtz and Cl
157182	LBSR	Red layer	13,300	Qtz, Cl, Cal
157180	LBSR	White layer	31,700	Cal, Cl, Qtz
157207	LBSR	Outside Hearth	6,000	Qtz, Cl, few Cal
157208	LBSR	White layer	82,000	Cal, Qtz, Cl
157209	LBSR	Black layer	122,000	Cal, few Qtz and Cl, some Arg
162477	LBSR	Red layer	8,500	Arg, Qtz, Cl, some Cal
162478	LBSR	Red layer	13,200	Arg, Cal, Qtz, Cl
162476	LBSR	Black layer	36,700	Arg, Cal, Qtz, Cl
162491	LBSR	Above Hearth	12,500	Arg, Qtz, Cl, Cal
162559	LBSR	Outside Hearth	17,700	Cl, Qtz, few Cal
162556	LBSR	Above Hearth	35,600	Qtz, Cl, few Cal
162551	LBSR	Outside Hearth	6,300	Qtz, Cl, few Cal
356472	LBSR	Above Hearth	7,000	Qtz, Cl, Cal?
356473	LBSR	Red layer	7,000	Qtz, Cl, Cal?
162779	LBSR	Red layer	7,000	Qtz, Cl
162777	LBSR	Geogenic	0	Qtz, Cl
356465	LBSR	Brown light	0	Qtz, Cl
356466	LBSR	Brown light	19,500	Qtz, Cl, few Cal
356467	LBSR	Reddish	15,000	Qtz, Cl, Cal?
356468	LBSR	Brown light	0	Qtz, Cl, Cal?
162780	LBSR	Geogenic	6,200	Qtz, Cl
162714	LBSR	Black layer	0	Qtz, Cl, Cal
162716	LBSR	Above Hearth	0	Qtz, Cl, Cal
162715	LBSR	Outside Hearth	7,600	Cal, Qtz, Cl
162729	LBSR	Reddish	74,900	Cal, Qtz, Cl, Dah
162785	LBSR	Mixed layer	0	Qtz, Cl, Cal (traces)
162812	LBSR	White layer	115,700	Cal, traces of silicates
162813	LBSR	Black layer	82,300	Qtz, Cl, Cal
388626	YBSR	Yellowish Brown	54,900	Cl, Qtz, Cal
388586	YBSR	Above Hearth	0	Qtz, Cl, Cal
388587	YBSR	Red layer	76,000	Cal, Qtz, Cl (b)
388589	YBSR	Outside Hearth	35,800	Cal, Arg, Qtz, Cl
162784	YBSR	Yellowish Brown - geogenic	13,000	Qtz, Cl
162711	YBSR	Outside Hearth	33,800	Qtz, few Cl, few Cal
162712	YBSR	Above Hearth	61,800	Qtz, few Cl, Cal
162713	YBSR	Red layer	0	Qtz, few Cl, Cal
356415	YBSR	Red layer	35,500	Qtz, Cl, few Cal
356418	YBSR	Brown light	19,500	Qtz, Cl
