# Supplementary material for: Phytoliths as an indicator of early modern humans plant gathering strategies, fire fuel and site occupation intensity during the Middle Stone Age at Pinnacle Point 5-6 (south coast, South Africa)
Source: PLoS One. 2018 Jun 4;13(6):e0198558. doi: 10.1371/journal.pone.0198558 (PMC5986156; doi:10.1371/journal.pone.0198558)
Supplement: S2 Table — (XLSX) [file pone.0198558.s002.xlsx]

## Sheet: Table A2
S2 Table. List of phytolith morphotypes identified, their taxonomic affiliation and their frequencies in samples from the PP5-6N sequence, giving the stratigraphic location and sample information.
Phytolith morphotype	Taxonomic affiliation	Sample Number	418155	602416	602417	602418	602419	630356	630357	602403	602404	602405	602406	602407	602408	602409	602410	602411	602412	602413	602414	630351	630364	630334	630338	630339	630340	630341	630342	630343	630344	630345	630346	162466	162467	46682	356487	356491	630333	630335	630336	357374	357383	357380	162483	162481	630329	630331	162494
		StratAgg	BBCSR	BBCSR	BBCSR	BBCSR	BBCSR	BBCSR	BBCSR	BAS	BAS	BAS	BAS	BAS	BAS	BAS	BAS	BAS	BAS	BAS	BAS	BAS	SGS	SADBS_Ins_Dripline	SADBS_Ins_Dripline	SADBS_Ins_Dripline	SADBS_Ins_Dripline	SADBS_Ins_Dripline	SADBS_Ins_Dripline	SADBS_Ins_Dripline	SADBS_Ins_Dripline	SADBS_Ins_Dripline	SADBS_Ins_Dripline	SADBS	SADBS	SADBS	SADBS	SADBS	ALBS	ALBS	ALBS	ALBS	ALBS	ALBS	ALBS	ALBS	LBSR	LBSR	LBSR
		Sample type	White layer	Black layer	Black layer	Black layer	Black layer	Black layer	Black layer	Black layer	Black layer	Black layer	Black layer	Black layer	Black layer	Black layer	Black layer	Black layer	Black layer	Black layer	Black layer	Black layer	Black layer	Black layer	Black layer	Black layer	Black layer	Black layer	Black layer	Black layer	Black layer	Black layer	Black layer	White layer	Black layer	Black layer	White layer	Grey color	Black layer	Black layer	Black layer	Grey color	Black layer	Red layer	Grey color	Grey color	Black layer	Black layer	Black layer
Achene sedge	Cyperaceae		0	0	0	0	0	0	0	0	0	0	0	0	0	0.490196	0	0	0.543478	0	0	0	0	0	0	0	0	0	0	0	0	0	0	0	0	0	0	0	0	0	0	0	0	0	0	0	0	0	0
Articulated phytolith	Dicot leaves		60	0	0	0	0	29.4872	3.48837	0.526316	0	0	0	0	1.44928	0	4.56621	1.65746	2.71739	1.6129	11.6667	6.84932	2.04082	4.5977	2.83688	1.91083	3.6036	11.9048	11.2676	5.33333	10.9489	4.8951	7.84314	0	0	0	0	0	2.29008	5.7971	0	6.38298	0.881057	6.91824	0.925926	0	0	6.41026	1.92308
Articulated phytolith elongate	Dicot leaves		0	0	0	0	0	3.84615	0	0	0	0	0	0	0	0	0	0	0	0	5.83333	0	0	10.3448	0	0	5.40541	5.95238	0	4.88889	0	0	1.96078	0	0	0	0	0	34.3511	0	0	0	0	0	0	0	0	0	0
Articulated phytolith flower type	Dicot leaves		0	0	0	0	0	0	0	0	0	3.52113	0	0	0	0	0	0	0	0	0	0	0	0	0	0	0	0	0	0	0	0	0	0	0	0	0	0	0	0	0	0	0	0	0	0	0	0	0
Articulated phytolith jigsaw	Dicot leaves		0	0	0	0	0	0	0	0	0	0	0	0	0	0	0	0	0	0	0	0	0	0	0	0	0	0	0	0	0	0	0	0	0	0	0	0	0	0	0	0	0	0	0	0	0	0	0
Articulated phytolith octogonal	Dicot leaves		0	0	0	0	0	0	0	0	0	0	0	0	0	0	0	0	0	0	0	0	0	0	0	0	0	0	0	0	0	0	0	0	0	0	0	0	0	0	0	0	0	0	0	0	0	0	0
Articulated phytolith polyhedral	Dicot leaves		0	0	0	0	0	0	0	0	0	0	0	0	0	0	10.5023	0	0	0.806452	0	0	4.08163	0	0	3.18471	0	18.4524	0	13.3333	0	3.4965	0	0.671141	0	2.12766	0	0	9.92366	0	0	4.25532	0.881057	0	0	0	0	1.28205	0
Articulated phytolith polyhedral elongate	Dicot leaves		0	0	0	0	0	0	0	0	0	0	0	0	0	0	0	0	0	0	0	0	0	0	0	0	0	0	0	0	0	3.4965	0	0	0	0	0	0	0	0	0	0	0	0	0	0	0	0	0
Articulated phytolith sinuate	Dicot leaves		0	0	0	0	0	0	0	0	0	2.8169	0	0	0	0	0	0	0	0	5.83333	0	0	11.4943	0	0	0	2.97619	2.8169	3.55556	0	2.7972	1.30719	0	0	0	0	0	0	10.1449	0	0	0	0.628931	0	0	0	3.84615	0
Blocky Polyhedral	Non-diagnostic		0	5.50459	0	3.0303	3.7594	5.12821	1.74419	2.63158	11.7021	2.8169	0	0	0.966184	1.47059	2.73973	0.552486	2.71739	4.83871	0.833333	1.36986	6.12245	1.14943	1.41844	1.91083	3.6036	0	0	0.888889	0	3.4965	1.30719	0	12.1622	4.25532	0	0	0.763359	0	2.8169	0	0	2.51572	0	0	5.76923	3.84615	0
Bulliform	Monocotyledonous/Poaceae leaves		0	0.917431	0	1.21212	0	0	0.581395	3.15789	0	0.704225	0.492611	0	0.483092	0	1.36986	0	1.08696	0	0	0	0	1.14943	0	0	0	0	0	0	0	0	0	3.3557	0	0	0	1.6129	0	0	0	0	2.20264	0	7.40741	1.5544	0	0	19.2308
Ellipsoid	Dicot wood and bark		1.81818	0	0	0	0	0	1.16279	0	0	0	0	0	0	0	0	0	0.543478	0	0	1.36986	0	0	0	0.636943	0	0	0	0	0	0	0.653595	0	0	0	0	1.6129	0	1.44928	0	0	0	1.25786	0.925926	0.518135	1.92308	0	0
Elongate blocky	Non-diagnostic		0	1.83486	1.78571	3.63636	4.51128	0	0	5.26316	4.25532	1.40845	0.492611	0	0	0.490196	12.7854	0.552486	0	0	0.833333	5.47945	0	1.14943	0	0	1.8018	1.19048	0	0	0	0.699301	0	0.671141	0	2.12766	0	0	0.763359	0	0	0	0	0	0.925926	0	1.92308	0	0
Elongate blocky echinate	Non-diagnostic		0	0	0	0	0	0	0	0.526316	0	0	0	0	0.483092	0.490196	0	0	0	0	0	0	0	0	0	0.636943	0	0	0	0	0	0	0	0	0	0	0	0	0	0	0	0	0	0	0	0	0	0	0
Elongate blocky facetate	Non-diagnostic		0	0	1.78571	0	0	0	0	0	0	0	0	1.63934	0	0	0	0	0	0	0	0	0	0	0	0	0	0	0	0.444444	0	0	0	0	0	0	0	0	0	0	0	0	0	0	0	0	0	0	0
Elongate bulbous	Non-diagnostic		0	0	0	0	0	0	0	0	0	0	0	0	0	0	0	0	0	0	0	0	0	0	0	0	0	0	0	0	0	0	0	0	0	0	0	0	0	0	1.40845	0	0	0.628931	0	0	0	0	0
Elongate crenate	Non-diagnostic		0	0	0	0	0	0	0	0	0	0	0	0	0	0	0	0	0	0	0	0	0	0	0	0	0.900901	0	0	0	0	0	0	0	0	0	0	0	0	0	0	0	0	0	0	0	0	0	0
Elongate curved	Non-diagnostic		0	0	0	0	0	0	0	0	0	1.40845	0.492611	0	0	0.490196	0	1.10497	0.543478	0	0	0	0	0	0	0	0	0	0	0	0	0	0	0	0	0	0	1.6129	0	0	0	0	0	0	0	0	0	1.28205	0
Elongate dendritic	Non-diagnostic		0	0	0	0	0	0	0	0	0	0	0.492611	0	0.966184	0.490196	0	0	0	0	0	0	0	0	0	2.54777	0	0	0	0	0	0	0	0	0	0	0	0	0	0	0	0	0	0	0	0	0	0	0
Elongate echinate	Non-diagnostic		0	0.917431	0	0.606061	3.7594	1.28205	8.72093	0.526316	0	2.8169	2.46305	0	2.41546	4.41176	0	2.20994	1.08696	0	0	4.10959	0	0	9.92908	2.54777	5.40541	0	1.40845	14.6667	1.45985	0	2.61438	2.01342	0	4.25532	9.09091	6.45161	0	2.89855	1.40845	2.12766	3.96476	7.54717	1.85185	3.62694	0	0	1.92308
Elongate echinate (one side)	Non-diagnostic		0	0	0	0	0	0	0	0	1.06383	0	0	0	0	0	0	0	0	0	0	0	0	0	0	0	0	0	0	0	0	0	0	0	0	0	0	0	0	0	0	0	0	0	0	0	0	0	0
Elongate facetate	Non-diagnostic		0	4.58716	0	0	0.75188	3.84615	2.90698	4.73684	1.06383	0	1.47783	0	2.41546	0	0	1.65746	0	0.806452	0	0	10.2041	0	0.70922	4.4586	0	1.78571	0	0.888889	2.18978	2.0979	0.653595	0.671141	0	2.12766	0	0	0	1.44928	0	8.51064	0	0.628931	0.925926	2.07254	0	0	1.92308
Elongate granulate	Non-diagnostic		0	0	0	0	0	0	0.581395	0	0	0	0	0	0	0	0	0	0	0	0	0	0	0	0	0	0	0	0	0	0	0	0	0	0	0	0	0	0	0	0	0	0	0	0	0	0	0	0
Elongate laminate	Non-diagnostic		0	0	0	0.606061	0	0	0	0	0	0	0	0	0	0.490196	0	0	0	0	0	0	0	0	0	0	0	0	0	0	0.729927	0	0	0	0	0	0	0	0	0	0	0	0	0	0	0	0	0	0
Elongate polylobate	Non-diagnostic		0	0	0	0	0	0	0	0	0	0	0	0	0	0.490196	0	0	0	0	0	0	0	0	0	0	0	0	0	0	0	0	0	0.671141	0	0	0	0	0	0	0	0	0	0	0	0	0	0	0
Elongate sinuate	Non-diagnostic		5.45455	0	0	1.81818	0	0	0.581395	2.10526	0	0	2.95567	0	0	0	0.913242	0	0	4.03226	0	0	0	0	0	3.82166	4.5045	2.38095	0	0	0.729927	13.986	1.30719	0	0	0	0	0	0.763359	0	0	0	1.32159	0	0	0	0	0	0
Elongate spiny	Non-diagnostic		0	0	0	0	0	0	0	0	0	0	0.492611	0	0.966184	0.490196	0	0	1.08696	0.806452	0	0	0	0	0	0	0	0	0	0	0	0	0	0	0	0	0	0	0	0	1.40845	0	0	0	0	0	0	0	0
Elongate spiny/dendritic	Non-diagnostic		0	0	0	0	0	0	0	0	0	0	0	0	0	0	0	0	0	0	0	0	0	0	1.41844	0	1.8018	1.19048	0	7.11111	0	0	0	0	0	0	0	0	0	0	0	0	0	0	0	0	0	2.5641	0
Elongate striate	Non-diagnostic		0	0	0	0	0	0	0.581395	0	0	0	0	0	0	0	0	0	0	0	0	0	0	0	0	0	0	0	0	0	0	0	0	0	0	0	0	0	0	0	0	0	0	0.628931	0	0	0	0	0
Elongate without decoration margin	Non-diagnostic		0	15.5963	19.6429	15.1515	19.5489	12.8205	34.3023	26.3158	19.1489	25.3521	17.2414	14.7541	11.5942	12.7451	16.4384	24.8619	12.5	13.7097	14.1667	26.0274	14.2857	6.89655	9.21986	17.8344	9.90991	9.52381	12.6761	7.55556	12.4088	9.09091	20.2614	10.0671	12.1622	31.9149	18.1818	24.1935	6.87023	14.4928	12.6761	4.25532	12.3348	9.43396	14.8148	5.18135	13.4615	15.3846	15.3846
Fruit cell dot-decoration	Dicot fruits		0	0	0	0	0	0	0	0	0	8.4507	0.492611	0	0	0	0	0	0	0	0	0	0	0	0	0	0	0	0	0	0	0	0	0	0	0	0	0	0	0	0	0	0	0	0	0	0	0	0
Fruit phytolith indet	Dicot fruits		0	0	0	0	0	0	0.581395	0	0	0	0	0	0	0	0	0	0	0	0	0	0	0	0.70922	0	0	0	1.40845	0	0	0	0	0	0	0	0	0	0	0	0	0	0	0	0	0	0	1.28205	0
GSSC bilobate	Poaceae		0	13.7615	8.92857	16.3636	9.02256	2.5641	1.74419	3.15789	11.7021	6.33803	4.92611	19.6721	7.24638	10.7843	5.02283	6.62983	7.6087	8.87097	10	5.47945	2.04082	5.74713	5.67376	4.4586	1.8018	2.38095	1.40845	0.444444	2.91971	1.3986	2.61438	2.01342	0	0	9.09091	1.6129	5.34351	15.942	8.4507	0	4.84581	6.28931	10.1852	3.10881	7.69231	8.97436	0
GSSC cross	Poaceae		0	0	0	0	0	0	0	0	0	0	0	0	0	0.490196	0.456621	0	0	0	0	0	0	0	0	0	0	0	0	0	0	0	0	1.34228	0	0	0	1.6129	0	1.44928	1.40845	0	1.32159	0	0	0	3.84615	0	0
GSSC oblong tabular	Poaceae		0	3.66972	12.5	1.81818	6.01504	0	0	0	6.38298	0	0	0	0	0	2.73973	0	3.26087	0	0.833333	0	0	1.14943	0.70922	0	0	0	0	0	0	0	0	2.01342	0	2.12766	0	1.6129	0.763359	2.89855	2.8169	0	2.64317	0	7.40741	5.18135	0	0	1.92308
GSSC oblong tabular sinuate	Poaceae		0	0.917431	0	2.42424	0	1.28205	1.16279	0	1.06383	0	0.492611	0	0.966184	1.47059	0	0	2.71739	0	0.833333	0	0	0	0	0.636943	0	0	0	0	0	0	0	0	0	0	0	0	0	0	1.40845	0	0	0	0	0	0	0	0
GSSC oblong trapeziform	Poaceae		0	3.66972	3.57143	1.81818	3.7594	0	2.32558	1.57895	1.06383	0.704225	0.492611	0	0	1.96078	0	0	1.08696	0.806452	0	2.73973	8.16327	1.14943	0	0.636943	1.8018	2.38095	2.8169	0	0	0	0.653595	0	0	0	0	0	0.763359	0	0	0	0	0	0	0	1.92308	1.28205	0
GSSC oblong trapeziform polylobate	Poaceae		0	0.917431	0	0	0.75188	0	0	0	0	0	0	0	0	0	0	0	0	0	0	0	0	0	0	0	0	0	0	0	0	0	0.653595	0	0	0	0	0	0	2.89855	0	0	0	0	0	0	0	1.28205	0
GSSC oblong trapeziform sinuate	Poaceae		0	0.917431	1.78571	0.606061	1.50376	0	0	0	3.19149	0	0.985222	0	0.966184	0	0	1.10497	2.17391	1.6129	0.833333	2.73973	0	1.14943	0	0	0	0	0	0	0	0	0	0	0	0	0	1.6129	0	2.89855	1.40845	2.12766	0.881057	4.40252	0	0	1.92308	0	0
GSSC polylobate/trilobate	Poaceae		0	0	0	0	0	0	0	0.526316	0	0	1.97044	0	0	0	0	0	0	0	0.833333	0	0	0	0	0	0	0	0	0	0	0	0	0	0	0	0	0	0	0	0	0	0	0	0	0	0	0	0
GSSC rondel	Poaceae		0	24.7706	17.8571	32.1212	24.812	8.97436	9.30233	32.1053	20.2128	30.9859	49.7537	36.0656	44.9275	46.5686	26.484	38.1215	32.6087	37.9032	6.66667	20.5479	24.4898	29.8851	55.3191	38.8535	38.7387	22.619	40.8451	26.2222	46.7153	41.958	29.4118	44.9664	6.75676	17.0213	45.4545	17.7419	21.374	23.1884	40.8451	25.5319	37.8855	31.4465	29.6296	37.3057	25	28.2051	13.4615
GSSC rondel tall	Poaceae		0	0	0	0	1.50376	2.5641	0	0	2.12766	2.11268	3.94089	0	2.41546	0.980392	0.456621	1.10497	3.80435	0.806452	0	1.36986	0	3.44828	0.70922	3.18471	2.7027	1.78571	0	7.11111	0.729927	0.699301	0.653595	6.71141	0	0	0	0	2.29008	1.44928	1.40845	0	7.48899	0.628931	10.1852	3.10881	0	2.5641	0
GSSC rondel wavy top	Poaceae		0	1.83486	0	0	0	0	0	0	0	0	0	0	0	0	0	0	0	0	0	0	2.04082	0	0	0	0	0	0	0	0	0	0	0	0	0	0	0	0	0	0	0	0	0	0	0	0	0	0
GSSC s.l.	Poaceae		0	0	0	1.21212	0.75188	0	2.32558	0	2.12766	0	0	0	0	0	0	0	0	0	0	0	0	1.14943	0	0	0	0	1.40845	0	0	0	0	0	0	0	0	0	0	0	0	0	0	0	0	0	1.92308	0	0
GSSC saddle	Poaceae		0	0	0	0.606061	0.75188	0	0.581395	0	1.06383	0	0.492611	1.63934	0	0.980392	0	0	1.63043	0.806452	0	1.36986	2.04082	0	0	0	0	0.595238	0	0	0	0.699301	0	1.34228	0	0	0	1.6129	0	0	0	0	2.64317	0.628931	4.62963	2.07254	0	0	1.92308
GSSC Stipa-type	Poaceae		0	0.917431	1.78571	0	0	0	1.16279	0	0	0	0.492611	0	0	0	0	0	0	0	0	0	4.08163	1.14943	0	0	0	0	0	0	0	0	0	0	0	0	0	0	0	0	0	0	0	0	0	0	0	0	0
GSSC tabular round	Poaceae		0	0	0	0	0	0	0	0	0	0	0	0	0	0	0	0	0	0	0	0	0	0	0	0	0	0	0	0	0	0	0	0	0	0	0	0	0	0	0	0	0	0	0	0	0	0	0
GSSC trapeziform	Poaceae		0	11.0092	5.35714	0	0	6.41026	0.581395	2.10526	4.25532	0.704225	0.492611	6.55738	6.76329	1.96078	1.36986	1.10497	2.71739	4.03226	2.5	1.36986	0	1.14943	0.70922	0.636943	1.8018	2.97619	0	0.444444	2.18978	0.699301	1.96078	0	6.75676	0	0	0	0	1.44928	2.8169	4.25532	0	0	0	0	0	0	0
Hair aciculate	Epidermal appendage– abundant in eudicot leaves		0	0	0	0	0	0	0	0	1.06383	0	0	0	0	0	0	0	0	0	0	0	0	0	0	0	0	0	0	0	0	0	0	0	0	0	0	0	0	0	0	0	0.881057	0	0	0	0	0	0
Hair armed	Epidermal appendage– abundant in eudicot leaves		0	0	0	0	0	0	0	0	0	0	0	0	0	0	0	0	0	0	0	0	0	0	0	0	0	0	0	0	0	0	0	0	0	0	0	0	0	0	0	0	0	0	0	0	0	0	0
Hair base	Epidermal appendage– abundant in eudicot leaves		0	0	0	0	0	0	0	0	0	0	0	0	0	0	0	0	0	0	0	0	0	0	0	0	0	0	0	0	0	0	0	0	0	0	0	0	0	0	0	0	0	0	0	0	0	0	0
Hair cell (prickles)	Epidermal appendage– abundant in monocot leaves		1.81818	3.66972	1.78571	5.45455	6.01504	1.28205	11.0465	1.57895	2.12766	1.40845	2.46305	6.55738	2.89855	3.92157	2.28311	2.20994	0.543478	0	0	5.47945	4.08163	0	0	0.636943	0.900901	0	0	0.444444	0	0.699301	0.653595	0.671141	0	0	9.09091	4.83871	2.29008	0	4.22535	0	1.32159	1.25786	1.85185	1.03627	3.84615	1.28205	9.61538
Hair cell (trichomes)	Epidermal appendage– abundant in eudicot leaves		0	0	0	0	0	1.28205	0.581395	0	1.06383	1.40845	1.47783	1.63934	0	1.47059	1.36986	0	0	0	2.5	0	0	1.14943	1.41844	1.27389	1.8018	1.19048	4.22535	0	1.45985	0	0.653595	1.34228	0	0	0	0	0	0	1.40845	2.12766	0.881057	1.25786	0	0	0	0	0
Hair unciform	Epidermal appendage– abundant in eudicot leaves		0	0	0	0	0	0	0	0	0	0	0	0	0	0	0	0	0	0	0	0	0	0	0	0	0	0	0	0	0	0	0	0	0	0	0	0	0	0	0	0	0	0	0	0	0	0	0
Hat-shape - papillae	Cyperaceae		0	0	1.78571	0	0	0	0	0	0	0.704225	2.46305	0	0.483092	0.490196	0.913242	1.10497	0	0.806452	2.5	0	0	0	0	0	0	0.595238	0	0	0	0	0	0.671141	0	0	0	0	0.763359	0	0	0	0	0	0.925926	0	0	0	0
Indetermined	Non-diagnostic		7.27273	0.917431	5.35714	0.606061	0	1.28205	0.581395	1.05263	0	0	0	0	0.483092	0	0.456621	1.65746	1.08696	0.806452	2.5	1.36986	4.08163	0	0	0.636943	0	0.595238	0	0.444444	1.45985	0	1.30719	2.68456	0	6.38298	0	3.22581	0	0	2.8169	4.25532	0	1.88679	1.85185	1.5544	0	0	5.76923
Irregular	Non-diagnostic		9.09091	1.83486	10.7143	4.84848	6.01504	6.41026	0.581395	3.15789	0	1.40845	0.492611	1.63934	1.93237	0.980392	1.82648	3.31492	1.08696	4.83871	4.16667	1.36986	4.08163	12.6437	3.5461	6.36943	5.40541	1.78571	14.0845	2.22222	10.219	2.0979	7.18954	11.4094	55.4054	12.766	9.09091	6.45161	3.81679	0	5.6338	25.5319	8.37004	10.6918	0.925926	5.18135	5.76923	11.5385	19.2308
Irregular echinate	Non-diagnostic		0	0	0	0	0	0	0	0	0	0	0	0	0	0	0	0	0	0	0	0	0	0	0	0	0	0	0	0	0	0	0	0	0	0	0	0	0.763359	0	0	0	0	0	0	0	0	0	0
Irregular facetate	Non-diagnostic		0	0	0	0	0	0	0	0	0	0	0	0	0	0	0	0	0	0	0	0	0	0	0	0	0	0	0	0	0	0	0	0	0	0	0	0	0	0	0	0	0	0	0	0	0	1.28205	0
Irregular spiny	Non-diagnostic		0	0	0	0	0	0	0	0	0	0	0	0	0.483092	0	0	0	0	0	0	0	0	0	0	0	0	0	0	0	0	0	0	0	0	0	0	0	0	0	0	0	0	0	0	0	0	0	0
Irregular verrucate	Non-diagnostic		0	0	0	0	0	0	0	0	0	0	0	0	0	0	0	0	0	0	0	0	0	0	0	0	0	0	0	0	0	0	0	0.671141	0	0	0	0	0	0	0	0	0	0	0	0	0	0	0
Parallelepiped blocky	Dicot wood and bark		0	0	0	1.81818	2.25564	2.5641	1.16279	7.36842	1.06383	0.704225	0.492611	0	1.93237	0.490196	0.913242	1.65746	2.71739	0.806452	0.833333	1.36986	2.04082	0	0	0	1.8018	0.595238	1.40845	0.444444	0.729927	0	0	0	0	0	0	0	0	0	1.40845	0	0.881057	0.628931	1.85185	0	1.92308	0	0
Parallelepiped blocky echinate	Non-diagnostic		0	0	0	0	0	0	0	0	0	0	0	0	0	0	0	0	0	0	0	0	0	0	0	0	0	0	0	0	0	0	0	0	0	0	0	0	0	0	0	0	0	0.628931	0	0	0	0	0
Parallelepiped thin	Dicot wood and bark		0	0.917431	0	1.21212	0.75188	0	0	0	0	0	0	0	0	0	0	0	0	0	0	0	0	0	0	0	0	0	0	0	0.729927	0.699301	0	0	0	0	0	0	0	0	1.40845	0	3.52423	3.77358	0	0.518135	0	0	0
Parenchyma	Dicot leaves		3.63636	0	0	0	0	0	0	0	0	0	0	0	0	0	0	0	0	0	0	0	0	0	0	0	0	0	0	0	0	0	0	0	0	0	0	0	0	0	0	0	0	0	0	0	0	0	0
Platelet	Dicot leaves		0	0	0	0	0	0	0	0	0	0.704225	0	3.27869	0.483092	1.96078	1.82648	0.552486	1.08696	1.6129	0.833333	4.10959	2.04082	1.14943	3.5461	1.27389	0.900901	2.97619	4.22535	0	4.37956	2.7972	0	3.3557	0	2.12766	0	8.06452	2.29008	4.34783	1.40845	2.12766	0	0	0	22.7979	0	0	0
Polyhedral	Dicot leaves		0	0	0	0	0	0	0	0	0	0	0	0	0	0	0	0	0	0	0	0	0	0	0	0	0	0	0	0	0	0	0	1.34228	0	0	0	4.83871	0	0	0	0	0	3.77358	0	0	0	0	1.92308
Restio	Restionaceae		0	0	0	0	0.75188	3.84615	4.06977	0	1.06383	0.704225	1.47783	4.91803	1.44928	1.47059	2.73973	2.20994	5.43478	7.25806	22.5	2.73973	4.08163	0	1.41844	0	1.8018	0	0	0.888889	0	0.699301	2.61438	0	6.75676	6.38298	0	1.6129	2.29008	4.34783	1.40845	4.25532	1.32159	0.628931	0.925926	2.07254	13.4615	6.41026	0
Sclereids	Dicot leaves		0	0	1.78571	0	0	1.28205	0	0	0	0	0	0	0.483092	0	0	0	0	0	0	0	0	0	0	0.636943	0	0	0	0.444444	0	0	0	0.671141	0	0	0	0	0	0	0	0	0	0	0	0	1.92308	1.28205	1.92308
Spheroid large	Non-diagnostic		1.81818	0.917431	1.78571	0	0	1.28205	0	0	2.12766	0	0	0	0	0	0	0	0	0	0	0	0	0	0	0	0.900901	0	0	0.444444	0	0	0.653595	0	0	0	0	0	0.763359	0	0	0	0	0	0	0	1.92308	0	0
Semi spheroid	Non-diagnostic		0	0	0	0	0	0	0	0	0	0	0	0	0.966184	0	0	0	0	0	0	0	0	0	0	0	0	0	0	0	0	0	0	0	0	0	0	0	0	0	0	0	0	0	0	0	0	0	0
Small spheroid	Non-diagnostic		0	0	0	0	0	0	2.32558	0	1.06383	0	0	0	0.483092	0	0	0	0	0	0	0	0	0	0	0	0	0	0	0.888889	0	0	0	0	0	2.12766	0	1.6129	0.763359	0	0	0	0	0	0	0	1.92308	0	0
Small spheroid brown echinate	Non-diagnostic		0	0	0	0	0	2.5641	0	0	0	0	0	0	0	0	0	0	0	0	0	0	0	0	0	0	0	0	0	0	0	0	8.49673	0	0	0	0	0	0	0	0	0	0	0	0	0	0	0	0
Spheroid	Non-diagnostic		0	0	0	1.21212	3.00752	0	5.23256	1.57895	0	0.704225	0	1.63934	1.93237	0.980392	0	5.52486	2.71739	2.41935	1.66667	0	0	1.14943	0.70922	0	0	0.595238	0	0.888889	0	2.0979	3.92157	0	0	0	0	0	0	2.89855	0	0	0	0	0	0	1.92308	0	0
Spheroid echinate	Arecaceae		0	0	0	0	0	0	0	0	0	0	0	0	0	0	0	0	0	0	0	0	0	0	0	0	0.900901	0	0	0	0	0	0	0	0	0	0	0	0	0	0	0	0	0	0	0	0	0	0
Spheroid psilate	Non-diagnostic		9.09091	0	0	0	0	0	0	0	0	0	0	0	0	0	0	0	0	0	0	0	0	0	0	0	0	0	0	0	0	0	0	0.671141	0	4.25532	0	0	0	0	0	0	2.20264	0	0	0	0	0	0
Spheroid purple	Non-diagnostic		0	0	0	0	0	0	0	0	0	0	0	0	0	0	0	0	0	0	0	0	0	1.14943	0	0	0	0	0	0	0	0	0	0	0	0	0	0	0	0	0	0	0	0	0	0	0	0	0
Spheroid rugulate	Non-diagnostic		0	0	1.78571	1.81818	0	0	0	0	0	0	0	0	0	0	0	0	0	0	0	0	0	0	0	0	0	0	0	0	0	0	0	0.671141	0	0	0	8.06452	0	0	0	4.25532	1.32159	1.25786	1.85185	3.10881	1.92308	0	3.84615
Stomata	Dicot leaves		0	0	0	0	0	0	0	0	0	0.704225	0	0	0	0	0.456621	0	0	0	0	0	0	0	0	0.636943	0	1.78571	0	0	0	0	0	0	0	0	0	0	0	0	0	0	0	0.628931	0	0	0	0	0
Tracheid	Dicot leaves		0	0	0	0	0	0	0	0	0	1.40845	0	0	0.966184	0.490196	1.36986	1.10497	4.8913	0	0.833333	2.73973	0	0	0	0.636943	1.8018	1.78571	0	0	0	0.699301	0.653595	0	0	0	0	0	0	0	0	0	0	0	0	0	0	0	0
[truncated: 51 more columns]

## Sheet: Sheet1
S2 Table. List of phytolith morphotypes identified, their taxonomic affiliation and their frequencies in samples from the PP5-6N sequence, giving the stratigraphic location and sample information.
Phytolith morphotype	Taxonomic affiliation	Sample Number	418155	602416	602417	602418	602419	630356	630357	602403	602404	602405	602406	602407	602408	602409	602410	602411	602412	602413	602414	630351	630364	630334	630338	630339	630340	630341	630342	630343	630344	630345	630346	162466	162467	46682	356487	356491	630333	630335	630336	357374	357383	357380	162483	162481	630329	630331	162494
		StratAgg	BBCSR	BBCSR	BBCSR	BBCSR	BBCSR	BBCSR	BBCSR	BAS	BAS	BAS	BAS	BAS	BAS	BAS	BAS	BAS	BAS	BAS	BAS	BAS	SGS	SADBS_Ins_Dripline	SADBS_Ins_Dripline	SADBS_Ins_Dripline	SADBS_Ins_Dripline	SADBS_Ins_Dripline	SADBS_Ins_Dripline	SADBS_Ins_Dripline	SADBS_Ins_Dripline	SADBS_Ins_Dripline	SADBS_Ins_Dripline	SADBS	SADBS	SADBS	SADBS	SADBS	ALBS	ALBS	ALBS	ALBS	ALBS	ALBS	ALBS	ALBS	LBSR	LBSR	LBSR
		Sample type	White layer	Black layer	Black layer	Black layer	Black layer	Black layer	Black layer	Black layer	Black layer	Black layer	Black layer	Black layer	Black layer	Black layer	Black layer	Black layer	Black layer	Black layer	Black layer	Black layer	Black layer	Black layer	Black layer	Black layer	Black layer	Black layer	Black layer	Black layer	Black layer	Black layer	Black layer	White layer	Black layer	Black layer	White layer	Grey color	Black layer	Black layer	Black layer	Grey color	Black layer	Red layer	Grey color	Grey color	Black layer	Black layer	Black layer
Achene sedge	Cyperaceae		0	0	0	0	0	0	0	0	0	0	0	0	0	0.490196	0	0	0.543478	0	0	0	0	0	0	0	0	0	0	0	0	0	0	0	0	0	0	0	0	0	0	0	0	0	0	0	0	0	0
Articulated phytolith	Dicot leaves		60	0	0	0	0	29.4872	3.48837	0.526316	0	0	0	0	1.44928	0	4.56621	1.65746	2.71739	1.6129	11.6667	6.84932	2.04082	4.5977	2.83688	1.91083	3.6036	11.9048	11.2676	5.33333	10.9489	4.8951	7.84314	0	0	0	0	0	2.29008	5.7971	0	6.38298	0.881057	6.91824	0.925926	0	0	6.41026	1.92308
Articulated phytolith elongate	Dicot leaves		0	0	0	0	0	3.84615	0	0	0	0	0	0	0	0	0	0	0	0	5.83333	0	0	10.3448	0	0	5.40541	5.95238	0	4.88889	0	0	1.96078	0	0	0	0	0	34.3511	0	0	0	0	0	0	0	0	0	0
Articulated phytolith flower type	Dicot leaves		0	0	0	0	0	0	0	0	0	3.52113	0	0	0	0	0	0	0	0	0	0	0	0	0	0	0	0	0	0	0	0	0	0	0	0	0	0	0	0	0	0	0	0	0	0	0	0	0
Articulated phytolith jigsaw	Dicot leaves		0	0	0	0	0	0	0	0	0	0	0	0	0	0	0	0	0	0	0	0	0	0	0	0	0	0	0	0	0	0	0	0	0	0	0	0	0	0	0	0	0	0	0	0	0	0	0
Articulated phytolith octogonal	Dicot leaves		0	0	0	0	0	0	0	0	0	0	0	0	0	0	0	0	0	0	0	0	0	0	0	0	0	0	0	0	0	0	0	0	0	0	0	0	0	0	0	0	0	0	0	0	0	0	0
Articulated phytolith polyhedral	Dicot leaves		0	0	0	0	0	0	0	0	0	0	0	0	0	0	10.5023	0	0	0.806452	0	0	4.08163	0	0	3.18471	0	18.4524	0	13.3333	0	3.4965	0	0.671141	0	2.12766	0	0	9.92366	0	0	4.25532	0.881057	0	0	0	0	1.28205	0
Articulated phytolith polyhedral elongate	Dicot leaves		0	0	0	0	0	0	0	0	0	0	0	0	0	0	0	0	0	0	0	0	0	0	0	0	0	0	0	0	0	3.4965	0	0	0	0	0	0	0	0	0	0	0	0	0	0	0	0	0
Articulated phytolith sinuate	Dicot leaves		0	0	0	0	0	0	0	0	0	2.8169	0	0	0	0	0	0	0	0	5.83333	0	0	11.4943	0	0	0	2.97619	2.8169	3.55556	0	2.7972	1.30719	0	0	0	0	0	0	10.1449	0	0	0	0.628931	0	0	0	3.84615	0
Blocky Polyhedral	Non-diagnostic		0	5.50459	0	3.0303	3.7594	5.12821	1.74419	2.63158	11.7021	2.8169	0	0	0.966184	1.47059	2.73973	0.552486	2.71739	4.83871	0.833333	1.36986	6.12245	1.14943	1.41844	1.91083	3.6036	0	0	0.888889	0	3.4965	1.30719	0	12.1622	4.25532	0	0	0.763359	0	2.8169	0	0	2.51572	0	0	5.76923	3.84615	0
Bulliform	Monocotyledonous/Poaceae leaves		0	0.917431	0	1.21212	0	0	0.581395	3.15789	0	0.704225	0.492611	0	0.483092	0	1.36986	0	1.08696	0	0	0	0	1.14943	0	0	0	0	0	0	0	0	0	3.3557	0	0	0	1.6129	0	0	0	0	2.20264	0	7.40741	1.5544	0	0	19.2308
Ellipsoid	Dicot wood and bark		1.81818	0	0	0	0	0	1.16279	0	0	0	0	0	0	0	0	0	0.543478	0	0	1.36986	0	0	0	0.636943	0	0	0	0	0	0	0.653595	0	0	0	0	1.6129	0	1.44928	0	0	0	1.25786	0.925926	0.518135	1.92308	0	0
Elongate blocky	Non-diagnostic		0	1.83486	1.78571	3.63636	4.51128	0	0	5.26316	4.25532	1.40845	0.492611	0	0	0.490196	12.7854	0.552486	0	0	0.833333	5.47945	0	1.14943	0	0	1.8018	1.19048	0	0	0	0.699301	0	0.671141	0	2.12766	0	0	0.763359	0	0	0	0	0	0.925926	0	1.92308	0	0
Elongate blocky echinate	Non-diagnostic		0	0	0	0	0	0	0	0.526316	0	0	0	0	0.483092	0.490196	0	0	0	0	0	0	0	0	0	0.636943	0	0	0	0	0	0	0	0	0	0	0	0	0	0	0	0	0	0	0	0	0	0	0
Elongate blocky facetate	Non-diagnostic		0	0	1.78571	0	0	0	0	0	0	0	0	1.63934	0	0	0	0	0	0	0	0	0	0	0	0	0	0	0	0.444444	0	0	0	0	0	0	0	0	0	0	0	0	0	0	0	0	0	0	0
Elongate bulbous	Non-diagnostic		0	0	0	0	0	0	0	0	0	0	0	0	0	0	0	0	0	0	0	0	0	0	0	0	0	0	0	0	0	0	0	0	0	0	0	0	0	0	1.40845	0	0	0.628931	0	0	0	0	0
Elongate crenate	Non-diagnostic		0	0	0	0	0	0	0	0	0	0	0	0	0	0	0	0	0	0	0	0	0	0	0	0	0.900901	0	0	0	0	0	0	0	0	0	0	0	0	0	0	0	0	0	0	0	0	0	0
Elongate curved	Non-diagnostic		0	0	0	0	0	0	0	0	0	1.40845	0.492611	0	0	0.490196	0	1.10497	0.543478	0	0	0	0	0	0	0	0	0	0	0	0	0	0	0	0	0	0	1.6129	0	0	0	0	0	0	0	0	0	1.28205	0
Elongate dendritic	Non-diagnostic		0	0	0	0	0	0	0	0	0	0	0.492611	0	0.966184	0.490196	0	0	0	0	0	0	0	0	0	2.54777	0	0	0	0	0	0	0	0	0	0	0	0	0	0	0	0	0	0	0	0	0	0	0
Elongate echinate	Non-diagnostic		0	0.917431	0	0.606061	3.7594	1.28205	8.72093	0.526316	0	2.8169	2.46305	0	2.41546	4.41176	0	2.20994	1.08696	0	0	4.10959	0	0	9.92908	2.54777	5.40541	0	1.40845	14.6667	1.45985	0	2.61438	2.01342	0	4.25532	9.09091	6.45161	0	2.89855	1.40845	2.12766	3.96476	7.54717	1.85185	3.62694	0	0	1.92308
Elongate echinate (one side)	Non-diagnostic		0	0	0	0	0	0	0	0	1.06383	0	0	0	0	0	0	0	0	0	0	0	0	0	0	0	0	0	0	0	0	0	0	0	0	0	0	0	0	0	0	0	0	0	0	0	0	0	0
Elongate facetate	Non-diagnostic		0	4.58716	0	0	0.75188	3.84615	2.90698	4.73684	1.06383	0	1.47783	0	2.41546	0	0	1.65746	0	0.806452	0	0	10.2041	0	0.70922	4.4586	0	1.78571	0	0.888889	2.18978	2.0979	0.653595	0.671141	0	2.12766	0	0	0	1.44928	0	8.51064	0	0.628931	0.925926	2.07254	0	0	1.92308
Elongate granulate	Non-diagnostic		0	0	0	0	0	0	0.581395	0	0	0	0	0	0	0	0	0	0	0	0	0	0	0	0	0	0	0	0	0	0	0	0	0	0	0	0	0	0	0	0	0	0	0	0	0	0	0	0
Elongate laminate	Non-diagnostic		0	0	0	0.606061	0	0	0	0	0	0	0	0	0	0.490196	0	0	0	0	0	0	0	0	0	0	0	0	0	0	0.729927	0	0	0	0	0	0	0	0	0	0	0	0	0	0	0	0	0	0
Elongate polylobate	Non-diagnostic		0	0	0	0	0	0	0	0	0	0	0	0	0	0.490196	0	0	0	0	0	0	0	0	0	0	0	0	0	0	0	0	0	0.671141	0	0	0	0	0	0	0	0	0	0	0	0	0	0	0
Elongate sinuate	Non-diagnostic		5.45455	0	0	1.81818	0	0	0.581395	2.10526	0	0	2.95567	0	0	0	0.913242	0	0	4.03226	0	0	0	0	0	3.82166	4.5045	2.38095	0	0	0.729927	13.986	1.30719	0	0	0	0	0	0.763359	0	0	0	1.32159	0	0	0	0	0	0
Elongate spiny	Non-diagnostic		0	0	0	0	0	0	0	0	0	0	0.492611	0	0.966184	0.490196	0	0	1.08696	0.806452	0	0	0	0	0	0	0	0	0	0	0	0	0	0	0	0	0	0	0	0	1.40845	0	0	0	0	0	0	0	0
Elongate spiny/dendritic	Non-diagnostic		0	0	0	0	0	0	0	0	0	0	0	0	0	0	0	0	0	0	0	0	0	0	1.41844	0	1.8018	1.19048	0	7.11111	0	0	0	0	0	0	0	0	0	0	0	0	0	0	0	0	0	2.5641	0
Elongate striate	Non-diagnostic		0	0	0	0	0	0	0.581395	0	0	0	0	0	0	0	0	0	0	0	0	0	0	0	0	0	0	0	0	0	0	0	0	0	0	0	0	0	0	0	0	0	0	0.628931	0	0	0	0	0
Elongate without decoration margin	Non-diagnostic		0	15.5963	19.6429	15.1515	19.5489	12.8205	34.3023	26.3158	19.1489	25.3521	17.2414	14.7541	11.5942	12.7451	16.4384	24.8619	12.5	13.7097	14.1667	26.0274	14.2857	6.89655	9.21986	17.8344	9.90991	9.52381	12.6761	7.55556	12.4088	9.09091	20.2614	10.0671	12.1622	31.9149	18.1818	24.1935	6.87023	14.4928	12.6761	4.25532	12.3348	9.43396	14.8148	5.18135	13.4615	15.3846	15.3846
Fruit cell dot-decoration	Dicot fruits		0	0	0	0	0	0	0	0	0	8.4507	0.492611	0	0	0	0	0	0	0	0	0	0	0	0	0	0	0	0	0	0	0	0	0	0	0	0	0	0	0	0	0	0	0	0	0	0	0	0
Fruit phytolith indet	Dicot fruits		0	0	0	0	0	0	0.581395	0	0	0	0	0	0	0	0	0	0	0	0	0	0	0	0.70922	0	0	0	1.40845	0	0	0	0	0	0	0	0	0	0	0	0	0	0	0	0	0	0	1.28205	0
GSSC bilobate	Poaceae		0	13.7615	8.92857	16.3636	9.02256	2.5641	1.74419	3.15789	11.7021	6.33803	4.92611	19.6721	7.24638	10.7843	5.02283	6.62983	7.6087	8.87097	10	5.47945	2.04082	5.74713	5.67376	4.4586	1.8018	2.38095	1.40845	0.444444	2.91971	1.3986	2.61438	2.01342	0	0	9.09091	1.6129	5.34351	15.942	8.4507	0	4.84581	6.28931	10.1852	3.10881	7.69231	8.97436	0
GSSC cross	Poaceae		0	0	0	0	0	0	0	0	0	0	0	0	0	0.490196	0.456621	0	0	0	0	0	0	0	0	0	0	0	0	0	0	0	0	1.34228	0	0	0	1.6129	0	1.44928	1.40845	0	1.32159	0	0	0	3.84615	0	0
GSSC oblong tabular	Poaceae		0	3.66972	12.5	1.81818	6.01504	0	0	0	6.38298	0	0	0	0	0	2.73973	0	3.26087	0	0.833333	0	0	1.14943	0.70922	0	0	0	0	0	0	0	0	2.01342	0	2.12766	0	1.6129	0.763359	2.89855	2.8169	0	2.64317	0	7.40741	5.18135	0	0	1.92308
GSSC oblong tabular sinuate	Poaceae		0	0.917431	0	2.42424	0	1.28205	1.16279	0	1.06383	0	0.492611	0	0.966184	1.47059	0	0	2.71739	0	0.833333	0	0	0	0	0.636943	0	0	0	0	0	0	0	0	0	0	0	0	0	0	1.40845	0	0	0	0	0	0	0	0
GSSC oblong trapeziform	Poaceae		0	3.66972	3.57143	1.81818	3.7594	0	2.32558	1.57895	1.06383	0.704225	0.492611	0	0	1.96078	0	0	1.08696	0.806452	0	2.73973	8.16327	1.14943	0	0.636943	1.8018	2.38095	2.8169	0	0	0	0.653595	0	0	0	0	0	0.763359	0	0	0	0	0	0	0	1.92308	1.28205	0
GSSC oblong trapeziform polylobate	Poaceae		0	0.917431	0	0	0.75188	0	0	0	0	0	0	0	0	0	0	0	0	0	0	0	0	0	0	0	0	0	0	0	0	0	0.653595	0	0	0	0	0	0	2.89855	0	0	0	0	0	0	0	1.28205	0
GSSC oblong trapeziform sinuate	Poaceae		0	0.917431	1.78571	0.606061	1.50376	0	0	0	3.19149	0	0.985222	0	0.966184	0	0	1.10497	2.17391	1.6129	0.833333	2.73973	0	1.14943	0	0	0	0	0	0	0	0	0	0	0	0	0	1.6129	0	2.89855	1.40845	2.12766	0.881057	4.40252	0	0	1.92308	0	0
GSSC polylobate/trilobate	Poaceae		0	0	0	0	0	0	0	0.526316	0	0	1.97044	0	0	0	0	0	0	0	0.833333	0	0	0	0	0	0	0	0	0	0	0	0	0	0	0	0	0	0	0	0	0	0	0	0	0	0	0	0
GSSC rondel	Poaceae		0	24.7706	17.8571	32.1212	24.812	8.97436	9.30233	32.1053	20.2128	30.9859	49.7537	36.0656	44.9275	46.5686	26.484	38.1215	32.6087	37.9032	6.66667	20.5479	24.4898	29.8851	55.3191	38.8535	38.7387	22.619	40.8451	26.2222	46.7153	41.958	29.4118	44.9664	6.75676	17.0213	45.4545	17.7419	21.374	23.1884	40.8451	25.5319	37.8855	31.4465	29.6296	37.3057	25	28.2051	13.4615
GSSC rondel tall	Poaceae		0	0	0	0	1.50376	2.5641	0	0	2.12766	2.11268	3.94089	0	2.41546	0.980392	0.456621	1.10497	3.80435	0.806452	0	1.36986	0	3.44828	0.70922	3.18471	2.7027	1.78571	0	7.11111	0.729927	0.699301	0.653595	6.71141	0	0	0	0	2.29008	1.44928	1.40845	0	7.48899	0.628931	10.1852	3.10881	0	2.5641	0
GSSC rondel wavy top	Poaceae		0	1.83486	0	0	0	0	0	0	0	0	0	0	0	0	0	0	0	0	0	0	2.04082	0	0	0	0	0	0	0	0	0	0	0	0	0	0	0	0	0	0	0	0	0	0	0	0	0	0
GSSC s.l.	Poaceae		0	0	0	1.21212	0.75188	0	2.32558	0	2.12766	0	0	0	0	0	0	0	0	0	0	0	0	1.14943	0	0	0	0	1.40845	0	0	0	0	0	0	0	0	0	0	0	0	0	0	0	0	0	1.92308	0	0
GSSC saddle	Poaceae		0	0	0	0.606061	0.75188	0	0.581395	0	1.06383	0	0.492611	1.63934	0	0.980392	0	0	1.63043	0.806452	0	1.36986	2.04082	0	0	0	0	0.595238	0	0	0	0.699301	0	1.34228	0	0	0	1.6129	0	0	0	0	2.64317	0.628931	4.62963	2.07254	0	0	1.92308
GSSC Stipa-type	Poaceae		0	0.917431	1.78571	0	0	0	1.16279	0	0	0	0.492611	0	0	0	0	0	0	0	0	0	4.08163	1.14943	0	0	0	0	0	0	0	0	0	0	0	0	0	0	0	0	0	0	0	0	0	0	0	0	0
GSSC tabular round	Poaceae		0	0	0	0	0	0	0	0	0	0	0	0	0	0	0	0	0	0	0	0	0	0	0	0	0	0	0	0	0	0	0	0	0	0	0	0	0	0	0	0	0	0	0	0	0	0	0
GSSC trapeziform	Poaceae		0	11.0092	5.35714	0	0	6.41026	0.581395	2.10526	4.25532	0.704225	0.492611	6.55738	6.76329	1.96078	1.36986	1.10497	2.71739	4.03226	2.5	1.36986	0	1.14943	0.70922	0.636943	1.8018	2.97619	0	0.444444	2.18978	0.699301	1.96078	0	6.75676	0	0	0	0	1.44928	2.8169	4.25532	0	0	0	0	0	0	0
Hair aciculate	Epidermal appendage– abundant in eudicot leaves		0	0	0	0	0	0	0	0	1.06383	0	0	0	0	0	0	0	0	0	0	0	0	0	0	0	0	0	0	0	0	0	0	0	0	0	0	0	0	0	0	0	0.881057	0	0	0	0	0	0
Hair armed	Epidermal appendage– abundant in eudicot leaves		0	0	0	0	0	0	0	0	0	0	0	0	0	0	0	0	0	0	0	0	0	0	0	0	0	0	0	0	0	0	0	0	0	0	0	0	0	0	0	0	0	0	0	0	0	0	0
Hair base	Epidermal appendage– abundant in eudicot leaves		0	0	0	0	0	0	0	0	0	0	0	0	0	0	0	0	0	0	0	0	0	0	0	0	0	0	0	0	0	0	0	0	0	0	0	0	0	0	0	0	0	0	0	0	0	0	0
Hair cell (prickles)	Epidermal appendage– abundant in monocot leaves		1.81818	3.66972	1.78571	5.45455	6.01504	1.28205	11.0465	1.57895	2.12766	1.40845	2.46305	6.55738	2.89855	3.92157	2.28311	2.20994	0.543478	0	0	5.47945	4.08163	0	0	0.636943	0.900901	0	0	0.444444	0	0.699301	0.653595	0.671141	0	0	9.09091	4.83871	2.29008	0	4.22535	0	1.32159	1.25786	1.85185	1.03627	3.84615	1.28205	9.61538
Hair cell (trichomes)	Epidermal appendage– abundant in eudicot leaves		0	0	0	0	0	1.28205	0.581395	0	1.06383	1.40845	1.47783	1.63934	0	1.47059	1.36986	0	0	0	2.5	0	0	1.14943	1.41844	1.27389	1.8018	1.19048	4.22535	0	1.45985	0	0.653595	1.34228	0	0	0	0	0	0	1.40845	2.12766	0.881057	1.25786	0	0	0	0	0
Hair unciform	Epidermal appendage– abundant in eudicot leaves		0	0	0	0	0	0	0	0	0	0	0	0	0	0	0	0	0	0	0	0	0	0	0	0	0	0	0	0	0	0	0	0	0	0	0	0	0	0	0	0	0	0	0	0	0	0	0
Hat-shape - papillae	Cyperaceae		0	0	1.78571	0	0	0	0	0	0	0.704225	2.46305	0	0.483092	0.490196	0.913242	1.10497	0	0.806452	2.5	0	0	0	0	0	0	0.595238	0	0	0	0	0	0.671141	0	0	0	0	0.763359	0	0	0	0	0	0.925926	0	0	0	0
Indetermined	Non-diagnostic		7.27273	0.917431	5.35714	0.606061	0	1.28205	0.581395	1.05263	0	0	0	0	0.483092	0	0.456621	1.65746	1.08696	0.806452	2.5	1.36986	4.08163	0	0	0.636943	0	0.595238	0	0.444444	1.45985	0	1.30719	2.68456	0	6.38298	0	3.22581	0	0	2.8169	4.25532	0	1.88679	1.85185	1.5544	0	0	5.76923
Irregular	Non-diagnostic		9.09091	1.83486	10.7143	4.84848	6.01504	6.41026	0.581395	3.15789	0	1.40845	0.492611	1.63934	1.93237	0.980392	1.82648	3.31492	1.08696	4.83871	4.16667	1.36986	4.08163	12.6437	3.5461	6.36943	5.40541	1.78571	14.0845	2.22222	10.219	2.0979	7.18954	11.4094	55.4054	12.766	9.09091	6.45161	3.81679	0	5.6338	25.5319	8.37004	10.6918	0.925926	5.18135	5.76923	11.5385	19.2308
Irregular echinate	Non-diagnostic		0	0	0	0	0	0	0	0	0	0	0	0	0	0	0	0	0	0	0	0	0	0	0	0	0	0	0	0	0	0	0	0	0	0	0	0	0.763359	0	0	0	0	0	0	0	0	0	0
Irregular facetate	Non-diagnostic		0	0	0	0	0	0	0	0	0	0	0	0	0	0	0	0	0	0	0	0	0	0	0	0	0	0	0	0	0	0	0	0	0	0	0	0	0	0	0	0	0	0	0	0	0	1.28205	0
Irregular spiny	Non-diagnostic		0	0	0	0	0	0	0	0	0	0	0	0	0.483092	0	0	0	0	0	0	0	0	0	0	0	0	0	0	0	0	0	0	0	0	0	0	0	0	0	0	0	0	0	0	0	0	0	0
Irregular verrucate	Non-diagnostic		0	0	0	0	0	0	0	0	0	0	0	0	0	0	0	0	0	0	0	0	0	0	0	0	0	0	0	0	0	0	0	0.671141	0	0	0	0	0	0	0	0	0	0	0	0	0	0	0
Parallelepiped blocky	Dicot wood and bark		0	0	0	1.81818	2.25564	2.5641	1.16279	7.36842	1.06383	0.704225	0.492611	0	1.93237	0.490196	0.913242	1.65746	2.71739	0.806452	0.833333	1.36986	2.04082	0	0	0	1.8018	0.595238	1.40845	0.444444	0.729927	0	0	0	0	0	0	0	0	0	1.40845	0	0.881057	0.628931	1.85185	0	1.92308	0	0
Parallelepiped blocky echinate	Non-diagnostic		0	0	0	0	0	0	0	0	0	0	0	0	0	0	0	0	0	0	0	0	0	0	0	0	0	0	0	0	0	0	0	0	0	0	0	0	0	0	0	0	0	0.628931	0	0	0	0	0
Parallelepiped thin	Dicot wood and bark		0	0.917431	0	1.21212	0.75188	0	0	0	0	0	0	0	0	0	0	0	0	0	0	0	0	0	0	0	0	0	0	0	0.729927	0.699301	0	0	0	0	0	0	0	0	1.40845	0	3.52423	3.77358	0	0.518135	0	0	0
Parenchyma	Dicot leaves		3.63636	0	0	0	0	0	0	0	0	0	0	0	0	0	0	0	0	0	0	0	0	0	0	0	0	0	0	0	0	0	0	0	0	0	0	0	0	0	0	0	0	0	0	0	0	0	0
Platelet	Dicot leaves		0	0	0	0	0	0	0	0	0	0.704225	0	3.27869	0.483092	1.96078	1.82648	0.552486	1.08696	1.6129	0.833333	4.10959	2.04082	1.14943	3.5461	1.27389	0.900901	2.97619	4.22535	0	4.37956	2.7972	0	3.3557	0	2.12766	0	8.06452	2.29008	4.34783	1.40845	2.12766	0	0	0	22.7979	0	0	0
Polyhedral	Dicot leaves		0	0	0	0	0	0	0	0	0	0	0	0	0	0	0	0	0	0	0	0	0	0	0	0	0	0	0	0	0	0	0	1.34228	0	0	0	4.83871	0	0	0	0	0	3.77358	0	0	0	0	1.92308
Restio	Restionaceae		0	0	0	0	0.75188	3.84615	4.06977	0	1.06383	0.704225	1.47783	4.91803	1.44928	1.47059	2.73973	2.20994	5.43478	7.25806	22.5	2.73973	4.08163	0	1.41844	0	1.8018	0	0	0.888889	0	0.699301	2.61438	0	6.75676	6.38298	0	1.6129	2.29008	4.34783	1.40845	4.25532	1.32159	0.628931	0.925926	2.07254	13.4615	6.41026	0
Sclereids	Dicot leaves		0	0	1.78571	0	0	1.28205	0	0	0	0	0	0	0.483092	0	0	0	0	0	0	0	0	0	0	0.636943	0	0	0	0.444444	0	0	0	0.671141	0	0	0	0	0	0	0	0	0	0	0	0	1.92308	1.28205	1.92308
Spheroid large	Non-diagnostic		1.81818	0.917431	1.78571	0	0	1.28205	0	0	2.12766	0	0	0	0	0	0	0	0	0	0	0	0	0	0	0	0.900901	0	0	0.444444	0	0	0.653595	0	0	0	0	0	0.763359	0	0	0	0	0	0	0	1.92308	0	0
Semi spheroid	Non-diagnostic		0	0	0	0	0	0	0	0	0	0	0	0	0.966184	0	0	0	0	0	0	0	0	0	0	0	0	0	0	0	0	0	0	0	0	0	0	0	0	0	0	0	0	0	0	0	0	0	0
Small spheroid	Non-diagnostic		0	0	0	0	0	0	2.32558	0	1.06383	0	0	0	0.483092	0	0	0	0	0	0	0	0	0	0	0	0	0	0	0.888889	0	0	0	0	0	2.12766	0	1.6129	0.763359	0	0	0	0	0	0	0	1.92308	0	0
Small spheroid brown echinate	Non-diagnostic		0	0	0	0	0	2.5641	0	0	0	0	0	0	0	0	0	0	0	0	0	0	0	0	0	0	0	0	0	0	0	0	8.49673	0	0	0	0	0	0	0	0	0	0	0	0	0	0	0	0
Spheroid	Non-diagnostic		0	0	0	1.21212	3.00752	0	5.23256	1.57895	0	0.704225	0	1.63934	1.93237	0.980392	0	5.52486	2.71739	2.41935	1.66667	0	0	1.14943	0.70922	0	0	0.595238	0	0.888889	0	2.0979	3.92157	0	0	0	0	0	0	2.89855	0	0	0	0	0	0	1.92308	0	0
Spheroid echinate	Arecaceae		0	0	0	0	0	0	0	0	0	0	0	0	0	0	0	0	0	0	0	0	0	0	0	0	0.900901	0	0	0	0	0	0	0	0	0	0	0	0	0	0	0	0	0	0	0	0	0	0
Spheroid psilate	Non-diagnostic		9.09091	0	0	0	0	0	0	0	0	0	0	0	0	0	0	0	0	0	0	0	0	0	0	0	0	0	0	0	0	0	0	0.671141	0	4.25532	0	0	0	0	0	0	2.20264	0	0	0	0	0	0
Spheroid purple	Non-diagnostic		0	0	0	0	0	0	0	0	0	0	0	0	0	0	0	0	0	0	0	0	0	1.14943	0	0	0	0	0	0	0	0	0	0	0	0	0	0	0	0	0	0	0	0	0	0	0	0	0
Spheroid rugulate	Non-diagnostic		0	0	1.78571	1.81818	0	0	0	0	0	0	0	0	0	0	0	0	0	0	0	0	0	0	0	0	0	0	0	0	0	0	0	0.671141	0	0	0	8.06452	0	0	0	4.25532	1.32159	1.25786	1.85185	3.10881	1.92308	0	3.84615
Stomata	Dicot leaves		0	0	0	0	0	0	0	0	0	0.704225	0	0	0	0	0.456621	0	0	0	0	0	0	0	0	0.636943	0	1.78571	0	0	0	0	0	0	0	0	0	0	0	0	0	0	0	0.628931	0	0	0	0	0
Tracheid	Dicot leaves		0	0	0	0	0	0	0	0	0	1.40845	0	0	0.966184	0.490196	1.36986	1.10497	4.8913	0	0.833333	2.73973	0	0	0	0.636943	1.8018	1.78571	0	0	0	0.699301	0.653595	0	0	0	0	0	0	0	0	0	0	0	0	0	0	0	0
[truncated: 51 more columns]
