# Supplementary material for: Phytoliths as an indicator of early modern humans plant gathering strategies, fire fuel and site occupation intensity during the Middle Stone Age at Pinnacle Point 5-6 (south coast, South Africa)
Source: PLoS One. 2018 Jun 4;13(6):e0198558. doi: 10.1371/journal.pone.0198558 (PMC5986156; doi:10.1371/journal.pone.0198558)
Supplement: S3 Table — P-values in bold were detected as significant different among StratAggs. (XLSX) [file pone.0198558.s003.xlsx]

## Sheet: Table A3
S3 Table. Kruskal-Wallist test of Runk Sums of the distribution of the phytolith assemblage grouped by plant types and plant parts among the different Stratigraphic Aggregates at PP5-6N. P-values in bold were detected as significant different among StratAggs.
Plant type and plant part	BBCSR		BAS		SGS		SADBS_InsideDripline		SADBS		ALBS_InsideDripline		ALBS		LBSR		YBSR		Kruskal-Wallis tes of Runk Sums
	Score Mean	Mean-Mean0)/Std0	Score Mean	Mean-Mean0)/Std0	Score Mean	Mean-Mean0)/Std0	Score Mean	Mean-Mean0)/Std0	Score Mean	Mean-Mean0)/Std0	Score Mean	Mean-Mean0)/Std0	Score Mean	Mean-Mean0)/Std0	Score Mean	Mean-Mean0)/Std0	Score Mean	Mean-Mean0)/Std0	x2	df	p value
Grasses	40.5714	-0.855	57.7692	1.121	42	-0.247	45.05	-0.516	33.2	-1.308	50.6667	0.062	58	0.678	51.9419	0.748	43.8182	-0.698	4.9556	8	0.7623
Restios	38.5714	-1.075	62.9615	1.875	79	1.052	37.5	-1.439	54.4	0.397	64.3333	0.931	54.2	0.381	48.3953	-0.345	44.6818	-0.606	8.7197	8	0.3665
Palms	47.5	-0.543	47.5	-0.779	47.5	-0.155	52.55	1.027	47.5	-0.447	47.5	-0.331	47.5	0.447	50.8837	1.232	47.5	-0.706	3.7398	8	0.8798
Sedges	46.2857	-0.409	72.0769	4.131	38	-0.523	46.5	-0.466	38	-1.239	53.3333	0.305	48	-0.152	45.8837	-1.494	47.6364	-0.303	18.4656	8	0.018
Dicot Leaves	45.0714	-0.422	52.6154	0.42	68	0.638	80.8	3.677	40	-0.761	70	1.261	57	0.599	39.5	-3.083	52.9091	0.417	20.9176	8	0.0074
Dicots wood/bark	53.3571	0.373	52.6538	0.433	71	0.758	37	-1.493	17.5	-2.631	37.6667	-0.737	59.9	0.849	57.2791	2.443	35.3636	-1.782	16.9593	8	0.0305
Dicot fruits	50.5714	0.176	51.5385	0.497	44	-0.322	53.9	0.932	44	-0.795	44	-0.602	44	-0.795	49.6512	0.078	48.8182	-0.144	2.8217	8	0.945
Spheroids	57.6429	0.78	33.7692	-2.138	6	-1.521	26.9	-2.648	40.8	-0.695	33	-1.011	51.8	0.178	57.2558	2.386	64.5	1.853	21.0125	8	0.0071
Stomata	43	-1.053	49.9231	0.089	43	-0.36	52.4	0.567	43	-0.876	43	-0.665	51.8	0.301	44.0698	-2.83	76	5.555	34.8131	8	<0.0001
EpidermaL appendages	59.8571	0.993	49.8846	0.047	67	0.601	25.6	-2.799	42	-0.597	40.8333	-0.526	34	-1.243	53.6163	1.264	59.3182	1.21	11.7011	8	0.1226
Elongates without decorated margins	55.6429	0.586	57.5769	1.095	77	0.955	31.7	-2.083	55.2	0.452	32	-1.072	27.7	-1.752	59.6395	3.118	22.1818	-3.377	26.1315	8	0.001
Elonages with decorated margins	50.7857	0.118	50.6538	0.153	10.5	-1.367	69.05	2.298	63.1	1.094	46.5	-0.176	61.8	0.989	47.8605	-0.503	28.5455	-2.6	15.0019	8	0.0591
Blockys	64.9286	1.501	63.3077	1.897	77	0.966	45.3	-0.493	61.6	0.98	40.8333	-0.532	31.5	-1.462	37.0698	-3.868	78.3182	3.604	29.6768	8	0.0002
Irregulars/Indeterminates	56.5714	0.676	29.2308	-2.756	69	0.672	55.2	0.663	85.4	2.891	40	-0.578	68.6	1.534	51.1628	0.508	33.0909	-2.027	22.2999	8	0.0044
