# Supplementary material for: Phytoliths as an indicator of early modern humans plant gathering strategies, fire fuel and site occupation intensity during the Middle Stone Age at Pinnacle Point 5-6 (south coast, South Africa)
Source: PLoS One. 2018 Jun 4;13(6):e0198558. doi: 10.1371/journal.pone.0198558 (PMC5986156; doi:10.1371/journal.pone.0198558)
Supplement: S4 Table — (XLSX) [file pone.0198558.s004.xlsx]

## Sheet: Table A4
S4 Table. Results of the Dunn's multiple comparisons test with Bonferroni adjustmens for those plant types and plant types identified as significant through the Kruskal-Wallis test.
Sedges
Level	- Level	Z	p-Value
LBSR	BAS	-3.91056	0.0033
Dicot leaves
Level	- Level	Z	p-Value
LBSR	SADBS_Ins	-4.14184	0.0012
Spheroids
Level	- Level	Z	p-Value
-	-	-	-
Stomata
Level	- Level	Z	p-Value
YBSR	BBCSR	4.05741	0.0018
YBSR	SADBS	3.63399	0.01
YBSR	ALBS_Ins	3.00312	0.0962
YBSR	LBSR	5.62763	<.0001
YBSR	BAS	3.78517	0.0055
YBSR	SADBS_Ins	3.20926	0.0479
Elongates without decorated margins
Level	- Level	Z	p-Value
YBSR	LBSR	-3.89318	0.0036
Blockies
Level	- Level	Z	p-Value
YBSR	LBSR	4.33834	0.0005
Irregular/Indeterminate
Level	- Level	Z	p-Value
SADBS	BAS	3.74605	0.0065
YBSR	SADBS	-3.40264	0.024
